# Supplementary material for: Daily sampling reveals rapid microbiota alterations and antimicrobial resistance gene acquisition during intercontinental travel
Source: NPJ Biofilms Microbiomes. 2026 Apr 7;12:108. doi: 10.1038/s41522-026-00977-x (PMC13234331; doi:10.1038/s41522-026-00977-x)
Supplement: Supplementary file 2 — Supplementary files [file 41522_2026_977_MOESM2_ESM.xlsx]

## Sheet: 1. Post-hoc delta alpha
contrast	estimate	SE	df	z.ratio	p.value
(Pre-travel) - Travel	0.0120078	0.013303	Inf	0.90264	0.638627
(Pre-travel) - (Post-travel)	0.0158553	0.0136006	Inf	1.16578	0.473705
Travel - (Post-travel)	0.00384748	0.0067391	Inf	0.570919	0.83562

## Sheet: 2. Post-hoc Aitch distances
contrast	estimate	SE	df	t.ratio	p.value
(Pre-travel) - Travel	-7.63221	1.54664	1283.67	-4.93472	2.71419e-06
(Pre-travel) - (Post-travel)	-9.84388	1.58198	1280.99	-6.22249	1.98322e-09
Travel - (Post-travel)	-2.21167	0.782714	1287.4	-2.82565	0.0132851

## Sheet: 3. Friedman + post-hoc AMR rate
Friedman test assessing differences in AMR gene positivity across travel periods.
gene	Variable	n	statistic	df	p
CTXM129	percentage positive samples	8	10.5714	3	0.0142841
qnrB	percentage positive samples	8	15.4762	3	0.00145178
qnrS	percentage positive samples	8	12.0441	3	0.00723355
Post hoc pairwise comparisons between travel periods using paired Wilcoxon signed-rank tests following Friedman testing, p-values were adjusted for multiple testing using the Benjamini–Hochberg false discovery rate (FDR) correction
gene	Variable	group1	group2	n1	n2	statistic	p	p.adj
CTXM129	percentage positive samples	Pre-travel	During travel	8	8	0	0.036	0.177
CTXM129	percentage positive samples	Pre-travel	1 week post	8	8	0	0.174	0.348
CTXM129	percentage positive samples	Pre-travel	>1 week	8	8	0	1	1
CTXM129	percentage positive samples	During travel	1 week post	8	8	8	1	1
CTXM129	percentage positive samples	During travel	>1 week	8	8	15	0.059	0.177
CTXM129	percentage positive samples	1 week post	>1 week	8	8	3	0.371	0.556
qnrB	percentage positive samples	Pre-travel	During travel	8	8	0	0.008	0.047
qnrB	percentage positive samples	Pre-travel	1 week post	8	8	0	0.035	0.072
qnrB	percentage positive samples	Pre-travel	>1 week	8	8	0	0.371	0.445
qnrB	percentage positive samples	During travel	1 week post	8	8	12	0.8	0.8
qnrB	percentage positive samples	During travel	>1 week	8	8	21	0.036	0.072
qnrB	percentage positive samples	1 week post	>1 week	8	8	15	0.058	0.087
qnrS	percentage positive samples	Pre-travel	During travel	8	8	0	0.008	0.047
qnrS	percentage positive samples	Pre-travel	1 week post	8	8	0	0.026	0.079
qnrS	percentage positive samples	Pre-travel	>1 week	8	8	0	0.053	0.107
qnrS	percentage positive samples	During travel	1 week post	8	8	18	1	1
qnrS	percentage positive samples	During travel	>1 week	8	8	27	0.25	0.3
qnrS	percentage positive samples	1 week post	>1 week	8	8	6	0.174	0.261

## Sheet: 4. CTXM acq_Shannon
	term	Estimate	Std. Error	df	t value	Pr(>|t|)	conf.low	conf.high
	(Intercept)	3.72565	0.155071	8.97642	24.0255	1.863e-09	3.42172	4.02959
CTXM acquisition	CTXM_acqYes	0.384393	0.194813	9.04875	1.97313	0.0797659	0.00256561	0.76622

## Sheet: 5. AMR acquisition Shannon
For each AMR gene, phase-wise Shannon diversity was compared using paired, two sided Wilcoxon signed rank tests between pre-acquisition, post-acquisition positive, and post-acquisition negative phases, using complete participant pairs only.
gene	comparison	n_pairs	p_value	p_adj_BH
CTXM129	post_positive vs post_negative	6	1	1
CTXM129	pre acquisition vs post_negative	6	0.21875	0.65625
CTXM129	pre_acquisition vs post_positive	7	0.109375	0.328125
qnrB	post_positive vs post_negative	8	0.640625	1
qnrB	pre_acquisition vs post_negative	8	0.640625	0.91015625
qnrB	pre_acquisition vs post_positive	9	1	1
qnrS	post_positive vs post_negative	9	0.734375	1
qnrS	pre_acquisition vs post_negative	9	0.91015625	0.91015625
qnrS	pre_acquisition vs post_positive	12	0.423828125	0.6357421875

## Sheet: 6. LinDA_results_(pre)_travel
Order	baseMean	log2FoldChange	lfcSE	stat	pvalue	padj	reject	df
Lachnospirales	221266	-0.105252	0.0491208	-2.14272	0.0337351	0.129593	TRUE	151.273
Bacteroidales	484533	0.0251862	0.0558937	0.450609	0.652915	0.991239	FALSE	151.587
Oscillospirales	135452	-0.09155	0.0309451	-2.95846	0.00358936	0.039483	TRUE	151.252
Bifidobacteriales	6570.74	-0.267347	0.105928	-2.52385	0.0126362	0.0694993	TRUE	151.795
Verrucomicrobiales	7.24445	-0.273052	0.142831	-1.91172	0.0578007	0.181659	TRUE	151.453
Enterobacterales	58.2886	1.28113	0.204568	6.26262	3.68535e-09	8.10778e-08	TRUE	152.182
Veillonellales-Selenomonadales	57576.2	0.073908	0.0469755	1.57333	0.117734	0.32377	FALSE	151.045
Christensenellales	4766.99	0.00513803	0.0729887	0.0703949	0.943972	0.991239	FALSE	151.513
Erysipelotrichales	57355.8	0.0484338	0.0735931	0.658129	0.511455	0.914317	FALSE	151.375
Peptostreptococcales-Tissierellales	13601.8	-0.00114515	0.0856181	-0.0133751	0.989346	0.991239	FALSE	153.532
Coriobacteriales	4550.22	-0.0021068	0.0554469	-0.0379967	0.96974	0.991239	FALSE	151.366
Clostridiales	2576.98	-0.111814	0.1507	-0.741961	0.459245	0.914317	FALSE	153.453
Lactobacillales	1726.37	0.0145484	0.141162	0.103062	0.918046	0.991239	FALSE	155.734
Burkholderiales	942.331	-0.047561	0.0638152	-0.745293	0.457249	0.914317	FALSE	151.503
Monoglobales	163.436	-0.115402	0.124442	-0.927358	0.355213	0.868299	FALSE	151.761
Clostridia UCG-014	4.38152	-0.0303633	0.101872	-0.298054	0.766071	0.991239	FALSE	151.456
Desulfovibrionales	6550.88	0.0202931	0.0824879	0.246013	0.806005	0.991239	FALSE	151.845
Pasteurellales	490.931	-0.00185805	0.168938	-0.0109984	0.991239	0.991239	FALSE	153.376
Clostridia Class	122.834	-0.300171	0.141366	-2.12336	0.0353436	0.129593	TRUE	151.976
RF39	1350.45	-0.0423883	0.157448	-0.269222	0.788117	0.991239	FALSE	155.102
Clostridia vadinBB60 group	320.862	-0.481022	0.175808	-2.73607	0.00695618	0.051012	TRUE	152.461
Actinomycetales	12.1297	0.0976376	0.159085	0.613745	0.540278	0.914317	FALSE	155.874

## Sheet: 7. LinDA_post_travel
Order	baseMean	log2FoldChange	lfcSE	stat	pvalue	padj	reject	df
Lachnospirales	247844	-0.0243896	0.105902	-0.230303	0.818867	0.990047	FALSE	46.5012
Bacteroidales	456710	-0.122389	0.0961496	-1.2729	0.209268	0.511544	FALSE	47.347
Oscillospirales	221693	-0.0297446	0.0633546	-0.469494	0.640907	0.990047	FALSE	46.579
Bifidobacteriales	31050.3	-0.0373096	0.183302	-0.203541	0.839596	0.990047	FALSE	46.7071
Verrucomicrobiales	15.5608	0.290038	0.266556	1.0881	0.282139	0.564278	FALSE	46.6803
Enterobacterales	166.962	-1.02957	0.447949	-2.2984	0.0259703	0.501916	FALSE	47.6529
Veillonellales-Selenomonadales	2284.61	0.054941	0.185909	0.295527	0.768913	0.990047	FALSE	46.2767
Christensenellales	802.171	0.222365	0.166649	1.33434	0.188455	0.511544	FALSE	47.5007
Erysipelotrichales	4583.73	0.00271917	0.111253	0.0244413	0.980603	0.990047	FALSE	47.6154
Peptostreptococcales-Tissierellales	1939.27	-0.0144149	0.179938	-0.0801106	0.936483	0.990047	FALSE	47.89
Coriobacteriales	12333.9	0.0672244	0.0815013	0.824826	0.413702	0.758455	FALSE	46.2707
Clostridiales	1193.37	0.35547	0.230612	1.54142	0.129803	0.509709	FALSE	47.8461
Lactobacillales	371.679	-0.266724	0.231588	-1.15172	0.255148	0.561326	FALSE	47.9314
Burkholderiales	5972.86	0.0119086	0.132537	0.0898515	0.92879	0.990047	FALSE	46.6089
Monoglobales	1055.73	0.00371162	0.21548	0.0172248	0.986331	0.990047	FALSE	46.569
Clostridia UCG-014	7.26373	0.221079	0.14176	1.55953	0.125363	0.509709	FALSE	48.5718
Rhodospirillales	13.4528	0.523215	0.368435	1.4201	0.16218	0.509709	FALSE	46.9803
Desulfovibrionales	11613.5	0.0177817	0.1295	0.13731	0.891379	0.990047	FALSE	46.4531
Pasteurellales	23.5912	-0.604394	0.294825	-2.05001	0.0456287	0.501916	FALSE	49.9756
Clostridia Class	169.139	-0.00373021	0.297441	-0.012541	0.990047	0.990047	FALSE	47.4125
RF39	62.3767	0.3986	0.279977	1.42369	0.161102	0.509709	FALSE	47.2934
Clostridia vadinBB60 group	92.8612	0.496786	0.344521	1.44196	0.155552	0.509709	FALSE	49.9699

## Sheet: 8. Enterobacterales and AMR
For each AMR gene, phase-wise Shannon diversity was compared using paired, two sided Wilcoxon signed rank tests between pre-acquisition, post-acquisition positive, and post-acquisition negative phases, using complete participant pairs only.
Order	gene	comparison	n_pairs	p_value	p_adj_BH
Enterobacterales	CTXM129	post_positive vs post_negative	6	0.0625	0.078125
Enterobacterales	CTXM129	pre_acq vs post_negative	6	0.15625	0.451172
Enterobacterales	CTXM129	pre_acq vs post_positive	7	0.078125	0.193359
Enterobacterales	qnrB	post_positive vs post_negative	8	0.078125	0.078125
Enterobacterales	qnrB	pre_acq vs post_negative	8	0.640625	0.640625
Enterobacterales	qnrB	pre_acq vs post_positive	9	0.128906	0.193359
Enterobacterales	qnrS	post_positive vs post_negative	9	0.0117188	0.0351562
Enterobacterales	qnrS	pre_acq vs post_negative	9	0.300781	0.451172
Enterobacterales	qnrS	pre_acq vs post_positive	12	0.203613	0.203613
